# Supplementary material for: High Prevalence of Osteopenia and Osteoporosis in Total Hip and Total Knee Arthroplasty Patients and Effects of Anti-Resorptive Agents on Bone Health Optimization: A Systematic Review and Meta-Analysis
Source: J Clin Med. 2025 Dec 11;14(24):8769. doi: 10.3390/jcm14248769 (PMC12733446; doi:10.3390/jcm14248769)
Supplement: Supplementary file 1 [file jcm-14-08769-s001.zip]

Archive with 2 entries (2 files):
- jcm-3980460-PRISMA_2020_checklist.pdf
- jcm-3980460-supplementary.pdf
